# Supplementary material for: The Rac-GEF Tiam1 controls integrin-dependent neutrophil responses
Source: Front Immunol. 2023 Nov 21;14:1223653. doi: 10.3389/fimmu.2023.1223653 (PMC10703174; doi:10.3389/fimmu.2023.1223653)
Supplement: Supplementary file 1 [file Table_1.xlsx]

## Sheet: Rac-G15A interacting proteins
				GTPase-related
				cytoskeleton-related
				ribosome/histone/keratin-related
				granule-related
Protein FDR Confidence	Accession	Description	ID Score	Coverage %	# Unique Peptides
High	Q5SX39	Myosin-4 OS=Mus musculus GN=Myh4 PE=2 SV=1	13217	63.6926	55
High	P11247	Myeloperoxidase OS=Mus musculus GN=Mpo PE=1 SV=2	20191	70.3343	66
High	Q5SX40	Myosin-1 OS=Mus musculus GN=Myh1 PE=1 SV=1	7416	42.8939	2
High	P10649	Glutathione S-transferase Mu 1 OS=Mus musculus GN=Gstm1 PE=1 SV=2	8426	95.4128	35
High	P63001	Ras-related C3 botulinum toxin substrate 1 OS=Mus musculus GN=Rac1 PE=1 SV=1	20836	47.3958	14
High	Q9D154	Leukocyte elastase inhibitor A OS=Mus musculus GN=Serpinb1a PE=1 SV=1	5272	60.9499	31
High	O88990	Alpha-actinin-3 OS=Mus musculus GN=Actn3 PE=2 SV=1	2583	55	36
High	P68134	Actin, alpha skeletal muscle OS=Mus musculus GN=Acta1 PE=1 SV=1	3755	67.6393	2
High	P70248	Unconventional myosin-If OS=Mus musculus GN=Myo1f PE=1 SV=1	3581	34.5769	38
High	P09405	Nucleolin OS=Mus musculus GN=Ncl PE=1 SV=2	3141	43.14	37
High	Q64511	DNA topoisomerase 2-beta OS=Mus musculus GN=Top2b PE=1 SV=2	2003	22.7047	25
High	P05977	Myosin light chain 1/3, skeletal muscle isoform OS=Mus musculus GN=Myl1 PE=1 SV=2	2402	90.4255	16
High	P63017	Heat shock cognate 71 kDa protein OS=Mus musculus GN=Hspa8 PE=1 SV=1	2110	46.13	29
High	E9Q912	RAP1, GTP-GDP dissociation stimulator 1 OS=Mus musculus GN=Rap1gds1 PE=1 SV=1	2326	55.8484	24
High	P19157	Glutathione S-transferase P 1 OS=Mus musculus GN=Gstp1 PE=1 SV=2	4547	53.8095	11
High	Q9JKF1	Ras GTPase-activating-like protein IQGAP1 OS=Mus musculus GN=Iqgap1 PE=1 SV=2	1272	24.0193	32
High	P28293	Cathepsin G OS=Mus musculus GN=Ctsg PE=1 SV=2	3023	54.7893	17
High	P97457	Myosin regulatory light chain 2, skeletal muscle isoform OS=Mus musculus GN=Mylpf PE=1 SV=3	1251	82.8402	16
High	P58771	Tropomyosin alpha-1 chain OS=Mus musculus GN=Tpm1 PE=1 SV=1	1103	66.9014	18
High	P60710	Actin, cytoplasmic 1 OS=Mus musculus GN=Actb PE=1 SV=1	2680	53.3333	5
High	P26041	Moesin OS=Mus musculus GN=Msn PE=1 SV=3	1520	55.6326	28
High	Q01320	DNA topoisomerase 2-alpha OS=Mus musculus GN=Top2a PE=1 SV=2	1207	21.2042	20
High	P10853	Histone H2B type 1-F/J/L OS=Mus musculus GN=Hist1h2bf PE=1 SV=2	4224	77.7778	15
High	P62806	Histone H4 OS=Mus musculus GN=Hist1h4a PE=1 SV=2	2975	59.2233	14
High	E9Q557	Desmoplakin OS=Mus musculus GN=Dsp PE=1 SV=1	892	10.4752	25
High	O08692	Neutrophilic granule protein OS=Mus musculus GN=Ngp PE=1 SV=1	2432	70.0599	15
High	E9Q1W3	Nebulin OS=Mus musculus GN=Neb PE=1 SV=1	763	7.11689	33
High	P84228	Histone H3.2 OS=Mus musculus GN=Hist1h3b PE=1 SV=2	2004	74.2647	2
High	P15864	Histone H1.2 OS=Mus musculus GN=Hist1h1c PE=1 SV=2	2135	52.8302	8
High	Q3UP87	Neutrophil elastase OS=Mus musculus GN=Elane PE=2 SV=1	1748	36.6038	10
High	Q8R429	Sarcoplasmic/endoplasmic reticulum calcium ATPase 1 OS=Mus musculus GN=Atp2a1 PE=1 SV=1	657	21.5292	15
High	P02535	Keratin, type I cytoskeletal 10 OS=Mus musculus GN=Krt10 PE=1 SV=3	1793	22.807	2
High	Q8R5I6	Glutathione S-transferase mu 4 OS=Mus musculus GN=Gstm4 PE=1 SV=1	1076	54.1284	8
High	Q61656	Probable ATP-dependent RNA helicase DDX5 OS=Mus musculus GN=Ddx5 PE=1 SV=2	907	31.1075	16
High	Q14BI5	Myomesin 2 OS=Mus musculus GN=Myom2 PE=1 SV=1	650	15.1059	17
High	P43277	Histone H1.3 OS=Mus musculus GN=Hist1h1d PE=1 SV=2	1802	46.6063	1
High	O88379	Bromodomain adjacent to zinc finger domain protein 1A OS=Mus musculus GN=Baz1a PE=1 SV=3	1049	12.09	16
High	Q04750	DNA topoisomerase 1 OS=Mus musculus GN=Top1 PE=1 SV=2	646	27.3794	21
High	Q60631	Growth factor receptor-bound protein 2 OS=Mus musculus GN=Grb2 PE=1 SV=1	1035	74.6544	15
High	Q5XKE0	Myosin-binding protein C, fast-type OS=Mus musculus GN=Mybpc2 PE=1 SV=1	516	13.4683	12
High	Q3UV17	Keratin, type II cytoskeletal 2 oral OS=Mus musculus GN=Krt76 PE=1 SV=1	1230	12.1212	2
High	Q02257	Junction plakoglobin OS=Mus musculus GN=Jup PE=1 SV=3	918	19.4631	12
High	Q8BMK4	Cytoskeleton-associated protein 4 OS=Mus musculus GN=Ckap4 PE=1 SV=2	625	26.6087	14
High	Q05144	Ras-related C3 botulinum toxin substrate 2 OS=Mus musculus GN=Rac2 PE=1 SV=1	7443	28.6458	2
High	P26040	Ezrin OS=Mus musculus GN=Ezr PE=1 SV=3	701	30.0341	12
High	P58774	Tropomyosin beta chain OS=Mus musculus GN=Tpm2 PE=1 SV=1	533	39.7887	6
High	P13412	Troponin I, fast skeletal muscle OS=Mus musculus GN=Tnni2 PE=2 SV=2	456	42.3077	6
High	Q9Z183	Protein-arginine deiminase type-4 OS=Mus musculus GN=Padi4 PE=2 SV=3	784	23.5736	10
High	Q6GSS7	Histone H2A type 2-A OS=Mus musculus GN=Hist2h2aa1 PE=1 SV=3	1123	63.0769	4
High	P62889	60S ribosomal protein L30 OS=Mus musculus GN=Rpl30 PE=1 SV=2	865	66.087	8
High	P15626	Glutathione S-transferase Mu 2 OS=Mus musculus GN=Gstm2 PE=1 SV=2	1029	35.3211	2
High	P43274	Histone H1.4 OS=Mus musculus GN=Hist1h1e PE=1 SV=2	1606	40.1826	3
High	P60764	Ras-related C3 botulinum toxin substrate 3 OS=Mus musculus GN=Rac3 PE=1 SV=1	8624	26.5625	1
High	P68433	Histone H3.1 OS=Mus musculus GN=Hist1h3a PE=1 SV=2	1792	73.5294	1
High	Q8K426	Myeloid cysteine-rich protein OS=Mus musculus GN=Retnlg PE=1 SV=1	1710	40.1709	6
High	P07310	Creatine kinase M-type OS=Mus musculus GN=Ckm PE=1 SV=1	420	36.2205	12
High	Q9WUB3	Glycogen phosphorylase, muscle form OS=Mus musculus GN=Pygm PE=1 SV=3	391	23.9905	15
High	P62960	Nuclease-sensitive element-binding protein 1 OS=Mus musculus GN=Ybx1 PE=1 SV=3	515	31.677	6
High	P22752	Histone H2A type 1 OS=Mus musculus GN=Hist1h2ab PE=1 SV=3	1211	40.7692	3
High	P31001	Desmin OS=Mus musculus GN=Des PE=1 SV=3	367	32.1962	10
High	Q9D8E6	60S ribosomal protein L4 OS=Mus musculus GN=Rpl4 PE=1 SV=3	418	28.1623	12
High	P48774	Glutathione S-transferase Mu 5 OS=Mus musculus GN=Gstm5 PE=1 SV=1	940	46.4286	8
High	P07356	Annexin A2 OS=Mus musculus GN=Anxa2 PE=1 SV=2	434	36.2832	9
High	P27005	Protein S100-A8 OS=Mus musculus GN=S100a8 PE=1 SV=3	257	94.382	5
High	Q3U9G9	Lamin-B receptor OS=Mus musculus GN=Lbr PE=1 SV=2	370	12.4601	9
High	P35979	60S ribosomal protein L12 OS=Mus musculus GN=Rpl12 PE=1 SV=2	1008	53.9394	7
High	Q6DFW4	Nucleolar protein 58 OS=Mus musculus GN=Nop58 PE=1 SV=1	546	19.7761	6
High	Q9JK37	Myozenin-1 OS=Mus musculus GN=Myoz1 PE=1 SV=1	388	34.7973	7
High	P97351	40S ribosomal protein S3a OS=Mus musculus GN=Rps3a PE=1 SV=3	528	42.4242	13
High	Q9QZ47	Troponin T, fast skeletal muscle OS=Mus musculus GN=Tnnt3 PE=1 SV=3	262	29.7794	6
High	P12970	60S ribosomal protein L7a OS=Mus musculus GN=Rpl7a PE=1 SV=2	603	33.0827	9
High	A2ASS6	Titin OS=Mus musculus GN=Ttn PE=1 SV=1	397	0.582171	17
High	Q8VDD5	Myosin-9 OS=Mus musculus GN=Myh9 PE=1 SV=4	459	8.46939	12
High	P20029	78 kDa glucose-regulated protein OS=Mus musculus GN=Hspa5 PE=1 SV=3	506	13.7405	6
High	O70133	ATP-dependent RNA helicase A OS=Mus musculus GN=Dhx9 PE=1 SV=2	484	9.05797	10
High	Q91VR5	ATP-dependent RNA helicase DDX1 OS=Mus musculus GN=Ddx1 PE=1 SV=1	313	21.3514	13
High	Q9D6Z1	Nucleolar protein 56 OS=Mus musculus GN=Nop56 PE=1 SV=2	422	17.7586	8
High	Q99LF4	tRNA-splicing ligase RtcB homolog OS=Mus musculus GN=Rtcb PE=1 SV=1	292	25.7426	8
High	P62908	40S ribosomal protein S3 OS=Mus musculus GN=Rps3 PE=1 SV=1	424	56.3786	14
High	Q9JI91	Alpha-actinin-2 OS=Mus musculus GN=Actn2 PE=1 SV=2	418	9.28412	3
High	P62242	40S ribosomal protein S8 OS=Mus musculus GN=Rps8 PE=1 SV=2	537	46.6346	8
High	P84244	Histone H3.3 OS=Mus musculus GN=H3f3a PE=1 SV=2	1352	70.5882	2
High	P43275	Histone H1.1 OS=Mus musculus GN=Hist1h1a PE=1 SV=2	946	25.3521	5
High	O88593	Peptidoglycan recognition protein 1 OS=Mus musculus GN=Pglyrp1 PE=1 SV=1	417	41.2088	5
High	P70441	Na(+)/H(+) exchange regulatory cofactor NHE-RF1 OS=Mus musculus GN=Slc9a3r1 PE=1 SV=3	386	29.5775	8
High	P14733	Lamin-B1 OS=Mus musculus GN=Lmnb1 PE=1 SV=3	259	25.1701	11
High	P20801	Troponin C, skeletal muscle OS=Mus musculus GN=Tnnc2 PE=1 SV=2	446	45.625	6
High	P47911	60S ribosomal protein L6 OS=Mus musculus GN=Rpl6 PE=1 SV=3	467	29.3919	8
High	P68040	Receptor of activated protein C kinase 1 OS=Mus musculus GN=Rack1 PE=1 SV=3	462	36.5931	9
High	Q08024	Core-binding factor subunit beta OS=Mus musculus GN=Cbfb PE=1 SV=1	782	36.8984	8
High	E9PWQ3	Collagen, type VI, alpha 3 OS=Mus musculus GN=Col6a3 PE=1 SV=2	221	3.71498	7
High	P35550	rRNA 2'-O-methyltransferase fibrillarin OS=Mus musculus GN=Fbl PE=1 SV=2	421	31.1927	8
High	P43276	Histone H1.5 OS=Mus musculus GN=Hist1h1b PE=1 SV=2	765	38.1166	6
High	P62983	Ubiquitin-40S ribosomal protein S27a OS=Mus musculus GN=Rps27a PE=1 SV=2	770	37.1795	6
High	P27661	Histone H2AX OS=Mus musculus GN=H2afx PE=1 SV=2	823	43.3566	3
High	Q60605	Myosin light polypeptide 6 OS=Mus musculus GN=Myl6 PE=1 SV=3	518	16.5563	1
High	Q91ZW3	SWI/SNF-related matrix-associated actin-dependent regulator of chromatin subfamily A member 5 OS=Mus musculus GN=Smarca5 PE=1 SV=1	512	8.65842	10
High	Q9QZQ8	Core histone macro-H2A.1 OS=Mus musculus GN=H2afy PE=1 SV=3	308	29.8387	7
High	P14206	40S ribosomal protein SA OS=Mus musculus GN=Rpsa PE=1 SV=4	500	20	5
High	Q80UP3	Diacylglycerol kinase zeta OS=Mus musculus GN=Dgkz PE=1 SV=2	531	10.6566	8
High	Q91ZR2	Sorting nexin-18 OS=Mus musculus GN=Snx18 PE=1 SV=1	374	9.77199	6
High	P48758	Carbonyl reductase [NADPH] 1 OS=Mus musculus GN=Cbr1 PE=1 SV=3	390	31.0469	8
High	P14148	60S ribosomal protein L7 OS=Mus musculus GN=Rpl7 PE=1 SV=2	526	37.4074	8
High	O35744	Chitinase-like protein 3 OS=Mus musculus GN=Chil3 PE=1 SV=2	317	23.8693	7
High	Q9D0E1	Heterogeneous nuclear ribonucleoprotein M OS=Mus musculus GN=Hnrnpm PE=1 SV=3	261	11.797	8
High	Q7TPR4	Alpha-actinin-1 OS=Mus musculus GN=Actn1 PE=1 SV=1	345	5.8296	1
High	P62702	40S ribosomal protein S4, X isoform OS=Mus musculus GN=Rps4x PE=1 SV=2	573	35.7414	9
High	Q8BZQ2	Cysteine-rich secretory protein LCCL domain-containing 2 OS=Mus musculus GN=Crispld2 PE=1 SV=1	265	24.2424	8
High	Q61510	E3 ubiquitin/ISG15 ligase TRIM25 OS=Mus musculus GN=Trim25 PE=1 SV=2	184	9.93691	7
High	Q6ZWV3	60S ribosomal protein L10 OS=Mus musculus GN=Rpl10 PE=1 SV=3	432	28.5047	5
High	E9PWG6	Non-SMC condensin I complex, subunit G OS=Mus musculus GN=Ncapg PE=1 SV=1	364	8.86454	8
High	P62245	40S ribosomal protein S15a OS=Mus musculus GN=Rps15a PE=1 SV=2	450	43.0769	7
High	P67984	60S ribosomal protein L22 OS=Mus musculus GN=Rpl22 PE=1 SV=2	336	39.8438	4
High	A0A1D5RLD8	Glyceraldehyde-3-phosphate dehydrogenase OS=Mus musculus GN=Gm10358 PE=1 SV=1	403	25.8258	6
High	Q9R190	Metastasis-associated protein MTA2 OS=Mus musculus GN=Mta2 PE=1 SV=1	275	13.024	8
High	P0C0S6	Histone H2A.Z OS=Mus musculus GN=H2afz PE=1 SV=2	687	53.9062	4
High	P62082	40S ribosomal protein S7 OS=Mus musculus GN=Rps7 PE=2 SV=1	165	48.9691	8
High	O70138	Neutrophil collagenase OS=Mus musculus GN=Mmp8 PE=2 SV=2	338	19.5699	9
High	A8DUK4	Beta-globin OS=Mus musculus GN=Hbbt1 PE=1 SV=1	323	35.3741	5
High	Q6PHU5	Sortilin OS=Mus musculus GN=Sort1 PE=1 SV=1	152	7.87879	5
High	O88942	Nuclear factor of activated T-cells, cytoplasmic 1 OS=Mus musculus GN=Nfatc1 PE=1 SV=1	259	8.3682	4
High	P31725	Protein S100-A9 OS=Mus musculus GN=S100a9 PE=1 SV=3	512	35.3982	5
High	P48193	Protein 4.1 OS=Mus musculus GN=Epb41 PE=1 SV=2	223	7.57576	5
High	P05064	Fructose-bisphosphate aldolase A OS=Mus musculus GN=Aldoa PE=1 SV=2	367	19.5055	7
High	P47963	60S ribosomal protein L13 OS=Mus musculus GN=Rpl13 PE=1 SV=3	275	32.7014	8
High	P97386	DNA ligase 3 OS=Mus musculus GN=Lig3 PE=1 SV=2	380	8.66995	8
High	Q62234	Myomesin-1 OS=Mus musculus GN=Myom1 PE=1 SV=2	192	4.79904	7
High	Q8BG05	Heterogeneous nuclear ribonucleoprotein A3 OS=Mus musculus GN=Hnrnpa3 PE=1 SV=1	87	33.7731	8
High	P14869	60S acidic ribosomal protein P0 OS=Mus musculus GN=Rplp0 PE=1 SV=3	300	23.3438	6
High	O35343	Importin subunit alpha-3 OS=Mus musculus GN=Kpna4 PE=1 SV=1	221	11.5163	3
High	Q8BYC6	Serine/threonine-protein kinase TAO3 OS=Mus musculus GN=Taok3 PE=1 SV=2	187	10.245	7
High	P20152	Vimentin OS=Mus musculus GN=Vim PE=1 SV=3	138	16.7382	3
High	Q9CR57	60S ribosomal protein L14 OS=Mus musculus GN=Rpl14 PE=1 SV=3	307	17.0507	3
High	Q3V3E1	Ubiquitin-associated and SH3 domain-containing protein A OS=Mus musculus GN=Ubash3a PE=1 SV=1	343	11.0577	6
High	P51437	Cathelicidin antimicrobial peptide OS=Mus musculus GN=Camp PE=1 SV=2	362	28.4884	4
High	Q7TNV0	Protein DEK OS=Mus musculus GN=Dek PE=1 SV=1	319	16.3158	7
High	P25976	Nucleolar transcription factor 1 OS=Mus musculus GN=Ubtf PE=1 SV=1	176	10.719	8
High	Q497V5	S1 RNA-binding domain-containing protein 1 OS=Mus musculus GN=Srbd1 PE=2 SV=2	136	5.3202	4
High	Q9CZX8	40S ribosomal protein S19 OS=Mus musculus GN=Rps19 PE=1 SV=3	254	44.8276	7
High	O09165	Calsequestrin-1 OS=Mus musculus GN=Casq1 PE=1 SV=3	109	15.3086	4
High	P08071	Lactotransferrin OS=Mus musculus GN=Ltf PE=1 SV=4	227	9.75955	6
High	Q9Z204	Heterogeneous nuclear ribonucleoproteins C1/C2 OS=Mus musculus GN=Hnrnpc PE=1 SV=1	106	12.4601	4
High	Q8BMS1	Trifunctional enzyme subunit alpha, mitochondrial OS=Mus musculus GN=Hadha PE=1 SV=1	139	10.8781	4
High	P10107	Annexin A1 OS=Mus musculus GN=Anxa1 PE=1 SV=2	309	15.0289	4
High	P08905	Lysozyme C-2 OS=Mus musculus GN=Lyz2 PE=1 SV=2	216	35.8108	2
High	P16254	Signal recognition particle 14 kDa protein OS=Mus musculus GN=Srp14 PE=1 SV=1	185	33.6364	3
High	Q9R112	Sulfide:quinone oxidoreductase, mitochondrial OS=Mus musculus GN=Sqrdl PE=1 SV=3	230	9.55556	4
High	Q62093	Serine/arginine-rich splicing factor 2 OS=Mus musculus GN=Srsf2 PE=1 SV=4	324	24.8869	5
High	Q61749	Translation initiation factor eIF-2B subunit delta OS=Mus musculus GN=Eif2b4 PE=1 SV=2	186	9.35115	3
High	O54988	STE20-like serine/threonine-protein kinase OS=Mus musculus GN=Slk PE=1 SV=2	199	4.13625	5
High	Q80XL6	Acyl-CoA dehydrogenase family member 11 OS=Mus musculus GN=Acad11 PE=1 SV=2	127	6.93196	4
High	Q9R0Y5	Adenylate kinase isoenzyme 1 OS=Mus musculus GN=Ak1 PE=1 SV=1	121	29.8969	4
High	Q02788	Collagen alpha-2(VI) chain OS=Mus musculus GN=Col6a2 PE=1 SV=3	112	5.51257	4
High	P58252	Elongation factor 2 OS=Mus musculus GN=Eef2 PE=1 SV=2	199	9.67366	6
High	P62918	60S ribosomal protein L8 OS=Mus musculus GN=Rpl8 PE=1 SV=2	207	22.9572	6
High	Q8VEK3	Heterogeneous nuclear ribonucleoprotein U OS=Mus musculus GN=Hnrnpu PE=1 SV=1	88	7.5	4
High	F6YVP7	Uncharacterized protein OS=Mus musculus GN=Gm10260 PE=3 SV=2	193	40.1316	6
High	Q5SUA5	Unconventional myosin-Ig OS=Mus musculus GN=Myo1g PE=1 SV=1	119	6.93359	4
High	P62843	40S ribosomal protein S15 OS=Mus musculus GN=Rps15 PE=1 SV=2	127	24.1379	2
High	Q8VHM5	Heterogeneous nuclear ribonucleoprotein R OS=Mus musculus GN=Hnrnpr PE=1 SV=1	195	6.8038	3
High	P68368	Tubulin alpha-4A chain OS=Mus musculus GN=Tuba4a PE=1 SV=1	76	14.7321	3
High	Q8R0X7	Sphingosine-1-phosphate lyase 1 OS=Mus musculus GN=Sgpl1 PE=1 SV=1	191	10.7394	5
High	Q9D2Y5	Sorting nexin-20 OS=Mus musculus GN=Snx20 PE=1 SV=2	196	15.9744	4
High	P61358	60S ribosomal protein L27 OS=Mus musculus GN=Rpl27 PE=1 SV=2	240	41.9118	5
High	P68372	Tubulin beta-4B chain OS=Mus musculus GN=Tubb4b PE=1 SV=1	142	16.4045	5
High	E9PYL9	Uncharacterized protein OS=Mus musculus GN=Gm10036 PE=3 SV=1	278	23.5955	4
High	P35980	60S ribosomal protein L18 OS=Mus musculus GN=Rpl18 PE=1 SV=3	340	25	4
High	O09167	60S ribosomal protein L21 OS=Mus musculus GN=Rpl21 PE=1 SV=3	223	14.375	2
High	P27659	60S ribosomal protein L3 OS=Mus musculus GN=Rpl3 PE=1 SV=3	275	13.1514	5
High	P14115	60S ribosomal protein L27a OS=Mus musculus GN=Rpl27a PE=1 SV=5	210	16.2162	2
High	Q9CQE8	UPF0568 protein C14orf166 homolog OS=Mus musculus PE=1 SV=1	141	18.8525	4
High	Q9Z277	Tyrosine-protein kinase BAZ1B OS=Mus musculus GN=Baz1b PE=1 SV=2	172	3.24544	4
High	P62301	40S ribosomal protein S13 OS=Mus musculus GN=Rps13 PE=1 SV=2	227	28.4768	4
High	Q9QYJ0	DnaJ homolog subfamily A member 2 OS=Mus musculus GN=Dnaja2 PE=1 SV=1	196	14.0777	6
High	P51881	ADP/ATP translocase 2 OS=Mus musculus GN=Slc25a5 PE=1 SV=3	275	13.4228	2
High	P19253	60S ribosomal protein L13a OS=Mus musculus GN=Rpl13a PE=1 SV=4	251	21.1823	5
High	Q9ESX5	H/ACA ribonucleoprotein complex subunit 4 OS=Mus musculus GN=Dkc1 PE=1 SV=4	93	9.62672	4
High	P62754	40S ribosomal protein S6 OS=Mus musculus GN=Rps6 PE=1 SV=1	102	24.8996	5
High	Q9D8N0	Elongation factor 1-gamma OS=Mus musculus GN=Eef1g PE=1 SV=3	86	6.40732	2
High	Q3TEA8	Heterochromatin protein 1-binding protein 3 OS=Mus musculus GN=Hp1bp3 PE=1 SV=1	294	7.58123	5
High	Q9WU00	Nuclear respiratory factor 1 OS=Mus musculus GN=Nrf1 PE=1 SV=2	110	8.94632	3
High	Q8BTM8	Filamin-A OS=Mus musculus GN=Flna PE=1 SV=5	86	2.04005	4
High	Q99LP6	GrpE protein homolog 1, mitochondrial OS=Mus musculus GN=Grpel1 PE=1 SV=1	123	23.5023	4
High	P01942	Hemoglobin subunit alpha OS=Mus musculus GN=Hba PE=1 SV=2	205	21.831	3
High	O89112	LanC-like protein 1 OS=Mus musculus GN=Lancl1 PE=1 SV=1	155	13.5338	4
High	Q9D937	Uncharacterized protein C11orf98 homolog OS=Mus musculus PE=1 SV=1	171	26.0163	3
High	Q9CXL3	Uncharacterized protein C7orf50 homolog OS=Mus musculus PE=1 SV=3	155	29.7436	4
High	O55201	Transcription elongation factor SPT5 OS=Mus musculus GN=Supt5h PE=1 SV=1	53	3.51201	2
High	P20060	Beta-hexosaminidase subunit beta OS=Mus musculus GN=Hexb PE=1 SV=2	70	7.64925	3
High	P48962	ADP/ATP translocase 1 OS=Mus musculus GN=Slc25a4 PE=1 SV=4	171	16.443	3
High	P47962	60S ribosomal protein L5 OS=Mus musculus GN=Rpl5 PE=1 SV=3	47	19.1919	4
High	P53026	60S ribosomal protein L10a OS=Mus musculus GN=Rpl10a PE=1 SV=3	113	13.3641	3
High	P63276	40S ribosomal protein S17 OS=Mus musculus GN=Rps17 PE=1 SV=2	127	38.5185	4
High	Q8VCX5	Calcium uptake protein 1, mitochondrial OS=Mus musculus GN=Micu1 PE=1 SV=1	86	14.4654	5
High	Q3U1J4	DNA damage-binding protein 1 OS=Mus musculus GN=Ddb1 PE=1 SV=2	115	3.59649	4
High	Q6ZWV7	60S ribosomal protein L35 OS=Mus musculus GN=Rpl35 PE=1 SV=1	104	18.6992	3
High	P62858	40S ribosomal protein S28 OS=Mus musculus GN=Rps28 PE=1 SV=1	202	37.6812	3
High	E9PYD1	Family with sequence similarity 98, member C OS=Mus musculus GN=Fam98c PE=1 SV=1	83	12.2093	2
High	O35295	Transcriptional activator protein Pur-beta OS=Mus musculus GN=Purb PE=1 SV=3	100	16.358	3
High	Q9JKS4	LIM domain-binding protein 3 OS=Mus musculus GN=Ldb3 PE=1 SV=1	141	4.28769	3
High	Q8BP67	60S ribosomal protein L24 OS=Mus musculus GN=Rpl24 PE=1 SV=2	190	19.1083	4
High	Q7TQ48	Sarcalumenin OS=Mus musculus GN=Srl PE=1 SV=1	49	9.01099	4
High	P42669	Transcriptional activator protein Pur-alpha OS=Mus musculus GN=Pura PE=1 SV=1	90	11.215	2
High	Q6PDM2	Serine/arginine-rich splicing factor 1 OS=Mus musculus GN=Srsf1 PE=1 SV=3	212	20.9677	4
High	Q8CD10	Calcium uptake protein 2, mitochondrial OS=Mus musculus GN=Micu2 PE=1 SV=2	149	3.93519	1
High	Q7TMK9	Heterogeneous nuclear ribonucleoprotein Q OS=Mus musculus GN=Syncrip PE=1 SV=2	117	6.90209	3
High	Q9D902	General transcription factor IIE subunit 2 OS=Mus musculus GN=Gtf2e2 PE=1 SV=2	64	18.4932	3
High	Q8BT60	Copine-3 OS=Mus musculus GN=Cpne3 PE=1 SV=2	90	6.37899	3
High	Q03347	Runt-related transcription factor 1 OS=Mus musculus GN=Runx1 PE=1 SV=1	186	10.4213	5
High	Q6ZWN5	40S ribosomal protein S9 OS=Mus musculus GN=Rps9 PE=1 SV=3	225	20.1031	4
High	Q61096	Myeloblastin OS=Mus musculus GN=Prtn3 PE=1 SV=2	107	9.44882	2
High	P62852	40S ribosomal protein S25 OS=Mus musculus GN=Rps25 PE=1 SV=1	223	31.2	4
High	Q8R2S8	CD177 antigen OS=Mus musculus GN=Cd177 PE=2 SV=1	121	6.97674	4
High	Q99PL5	Ribosome-binding protein 1 OS=Mus musculus GN=Rrbp1 PE=1 SV=2	111	1.74455	2
High	A0A140T8M7	Uncharacterized protein OS=Mus musculus GN=Rpl23a-ps3 PE=3 SV=1	204	14.1026	2
High	P62259	14-3-3 protein epsilon OS=Mus musculus GN=Ywhae PE=1 SV=1	146	17.2549	1
High	Q9JJI8	60S ribosomal protein L38 OS=Mus musculus GN=Rpl38 PE=1 SV=3	148	35.7143	2
High	P84104	Serine/arginine-rich splicing factor 3 OS=Mus musculus GN=Srsf3 PE=1 SV=1	63	28.6585	3
High	P32067	Lupus La protein homolog OS=Mus musculus GN=Ssb PE=1 SV=1	66	10.1205	3
High	Q6A068	Cell division cycle 5-like protein OS=Mus musculus GN=Cdc5l PE=1 SV=2	117	4.86284	3
High	A2AJI0	MAP7 domain-containing protein 1 OS=Mus musculus GN=Map7d1 PE=1 SV=1	107	3.07329	3
High	Q1HFZ0	tRNA (cytosine(34)-C(5))-methyltransferase OS=Mus musculus GN=Nsun2 PE=1 SV=2	57	7.13342	3
High	P61982	14-3-3 protein gamma OS=Mus musculus GN=Ywhag PE=1 SV=2	161	19.4332	2
High	Q03265	ATP synthase subunit alpha, mitochondrial OS=Mus musculus GN=Atp5a1 PE=1 SV=1	78	11.9349	4
High	P25444	40S ribosomal protein S2 OS=Mus musculus GN=Rps2 PE=1 SV=3	180	12.628	4
High	Q9Z1N5	Spliceosome RNA helicase Ddx39b OS=Mus musculus GN=Ddx39b PE=1 SV=1	185	13.3178	4
High	P62320	Small nuclear ribonucleoprotein Sm D3 OS=Mus musculus GN=Snrpd3 PE=1 SV=1	80	24.6032	2
High	P54823	Probable ATP-dependent RNA helicase DDX6 OS=Mus musculus GN=Ddx6 PE=1 SV=1	95	6.8323	2
High	Q60932	Voltage-dependent anion-selective channel protein 1 OS=Mus musculus GN=Vdac1 PE=1 SV=3	118	13.1757	3
High	A2AUY4	Bromodomain adjacent to zinc finger domain, 2B OS=Mus musculus GN=Baz2b PE=1 SV=1	43	1.69571	2
High	Q9R210	Transcription factor EB OS=Mus musculus GN=Tfeb PE=1 SV=2	114	6.52632	2
High	A2A716	Oxysterol-binding protein OS=Mus musculus GN=Osbpl7 PE=1 SV=1	146	2.90758	2
High	P41105	60S ribosomal protein L28 OS=Mus musculus GN=Rpl28 PE=1 SV=2	114	25.5474	4
High	Q61554	Fibrillin-1 OS=Mus musculus GN=Fbn1 PE=1 SV=2	65	1.25305	3
High	F8VPN4	Amylo-1,6-glucosidase, 4-alpha-glucanotransferase OS=Mus musculus GN=Agl PE=1 SV=1	98	2.2846	3
High	Q80VD1	Protein FAM98B OS=Mus musculus GN=Fam98b PE=1 SV=1	39	3.7296	1
High	Q60972	Histone-binding protein RBBP4 OS=Mus musculus GN=Rbbp4 PE=1 SV=5	187	3.29412	1
High	Q8CGC7	Bifunctional glutamate/proline--tRNA ligase OS=Mus musculus GN=Eprs PE=1 SV=4	101	3.30688	4
High	P47754	F-actin-capping protein subunit alpha-2 OS=Mus musculus GN=Capza2 PE=1 SV=3	88	9.09091	2
High	Q923L7	Ear6 protein OS=Mus musculus GN=Ear6 PE=1 SV=1	231	20	2
High	P62849	40S ribosomal protein S24 OS=Mus musculus GN=Rps24 PE=1 SV=1	95	24.812	3
High	Q8C9V1	Carabin OS=Mus musculus GN=Tbc1d10c PE=1 SV=1	98	10.3604	4
High	Q99JR5	Tubulointerstitial nephritis antigen-like OS=Mus musculus GN=Tinagl1 PE=1 SV=1	147	4.93562	2
High	Q01147	Cyclic AMP-responsive element-binding protein 1 OS=Mus musculus GN=Creb1 PE=1 SV=1	44	8.5044	1
High	Q922B2	Aspartate--tRNA ligase, cytoplasmic OS=Mus musculus GN=Dars PE=1 SV=2	100	6.18762	2
High	P70255	Nuclear factor 1 C-type OS=Mus musculus GN=Nfic PE=1 SV=1	24	10.2506	3
High	P11835	Integrin beta-2 OS=Mus musculus GN=Itgb2 PE=1 SV=2	63	4.40986	2
High	Q04857	Collagen alpha-1(VI) chain OS=Mus musculus GN=Col6a1 PE=1 SV=1	107	3.70732	3
High	P60867	40S ribosomal protein S20 OS=Mus musculus GN=Rps20 PE=1 SV=1	211	16.8067	2
High	Q3UPF5	Zinc finger CCCH-type antiviral protein 1 OS=Mus musculus GN=Zc3hav1 PE=1 SV=1	71	4.33404	2
High	Q792Z1	MCG140784 OS=Mus musculus GN=Try10 PE=1 SV=1	145	8.13008	2
High	Q76MZ3	Serine/threonine-protein phosphatase 2A 65 kDa regulatory subunit A alpha isoform OS=Mus musculus GN=Ppp2r1a PE=1 SV=3	24	6.11205	2
High	P99029	Peroxiredoxin-5, mitochondrial OS=Mus musculus GN=Prdx5 PE=1 SV=2	73	12.8571	2
High	Q9CPR4	60S ribosomal protein L17 OS=Mus musculus GN=Rpl17 PE=1 SV=3	48	18.4783	3
High	Q6PZD9	CCAAT/enhancer-binding protein epsilon OS=Mus musculus GN=Cebpe PE=1 SV=1	107	7.47331	2
High	P21550	Beta-enolase OS=Mus musculus GN=Eno3 PE=1 SV=3	63	7.8341	2
High	Q60737	Casein kinase II subunit alpha OS=Mus musculus GN=Csnk2a1 PE=1 SV=2	54	9.46292	2
High	P62911	60S ribosomal protein L32 OS=Mus musculus GN=Rpl32 PE=1 SV=2	157	20	3
High	Q64131	Runt-related transcription factor 3 OS=Mus musculus GN=Runx3 PE=2 SV=3	156	5.37897	2
High	P62830	60S ribosomal protein L23 OS=Mus musculus GN=Rpl23 PE=1 SV=1	126	16.4286	2
High	P56959	RNA-binding protein FUS OS=Mus musculus GN=Fus PE=1 SV=1	31	11.0039	3
High	Q9QXS1	Plectin OS=Mus musculus GN=Plec PE=1 SV=3	95	1.19378	4
High	P62717	60S ribosomal protein L18a OS=Mus musculus GN=Rpl18a PE=1 SV=1	73	15.3409	2
High	O88622	Poly(ADP-ribose) glycohydrolase OS=Mus musculus GN=Parg PE=1 SV=2	76	1.75439	1
High	P14131	40S ribosomal protein S16 OS=Mus musculus GN=Rps16 PE=1 SV=4	115	13.0137	2
High	Q64012	RNA-binding protein Raly OS=Mus musculus GN=Raly PE=1 SV=3	104	8.33333	3
High	Q9R0U0	Serine/arginine-rich splicing factor 10 OS=Mus musculus GN=Srsf10 PE=1 SV=2	27	8.39695	1
High	P84099	60S ribosomal protein L19 OS=Mus musculus GN=Rpl19 PE=1 SV=1	111	13.7755	3
High	Q8BHL3	TBC1 domain family member 10B OS=Mus musculus GN=Tbc1d10b PE=1 SV=2	88	3.88471	3
High	P63101	14-3-3 protein zeta/delta OS=Mus musculus GN=Ywhaz PE=1 SV=1	123	13.4694	1
High	Q810D6	Glutamate-rich WD repeat-containing protein 1 OS=Mus musculus GN=Grwd1 PE=1 SV=2	89	4.93274	1
High	P63037	DnaJ homolog subfamily A member 1 OS=Mus musculus GN=Dnaja1 PE=1 SV=1	43	13.602	3
High	E9QAZ2	Ribosomal protein L15 OS=Mus musculus GN=Gm10020 PE=3 SV=1	121	20.098	4
High	Q9D2Q8	Protein S100-A14 OS=Mus musculus GN=S100a14 PE=1 SV=1	80	14.4231	1
High	Q5BLK4	Terminal uridylyltransferase 7 OS=Mus musculus GN=Zcchc6 PE=1 SV=3	82	1.945	2
High	Q9Z108	Double-stranded RNA-binding protein Staufen homolog 1 OS=Mus musculus GN=Stau1 PE=1 SV=1	65	5.54415	2
High	O35326	Serine/arginine-rich splicing factor 5 OS=Mus musculus GN=Srsf5 PE=1 SV=2	89	5.57621	1
High	A0A1B0GS75	Interferon-induced transmembrane protein 6 OS=Mus musculus GN=Ifitm6 PE=4 SV=1	145	12.9032	1
High	O70293	G protein-coupled receptor kinase 6 OS=Mus musculus GN=Grk6 PE=1 SV=1	56	5.20833	2
High	P62267	40S ribosomal protein S23 OS=Mus musculus GN=Rps23 PE=1 SV=3	73	13.2867	2
High	Q9D1R9	60S ribosomal protein L34 OS=Mus musculus GN=Rpl34 PE=1 SV=2	120	20.5128	3
High	O54790	Transcription factor MafG OS=Mus musculus GN=Mafg PE=1 SV=1	43	24.6914	3
High	O70251	Elongation factor 1-beta OS=Mus musculus GN=Eef1b PE=1 SV=5	51	9.77778	2
High	Q61878	Bone marrow proteoglycan OS=Mus musculus GN=Prg2 PE=1 SV=1	73	10.7623	3
High	Q91WN1	DnaJ homolog subfamily C member 9 OS=Mus musculus GN=Dnajc9 PE=1 SV=2	87	9.65251	2
High	P17897	Lysozyme C-1 OS=Mus musculus GN=Lyz1 PE=1 SV=1	89	16.8919	1
High	E9PZQ0	Ryanodine receptor 1 OS=Mus musculus GN=Ryr1 PE=1 SV=1	58	0.575968	2
High	Q61545	RNA-binding protein EWS OS=Mus musculus GN=Ewsr1 PE=1 SV=2	53	2.29008	1
High	Q60960	Importin subunit alpha-5 OS=Mus musculus GN=Kpna1 PE=1 SV=2	56	2.60223	1
High	Q91V81	RNA-binding protein 42 OS=Mus musculus GN=Rbm42 PE=1 SV=1	97	3.5865	1
High	Q8BZ21	Histone acetyltransferase KAT6A OS=Mus musculus GN=Kat6a PE=1 SV=2	61	0.698952	1
High	Q91VR2	ATP synthase subunit gamma, mitochondrial OS=Mus musculus GN=Atp5c1 PE=1 SV=1	62	8.38926	2
High	P62900	60S ribosomal protein L31 OS=Mus musculus GN=Rpl31 PE=1 SV=1	84	21.6	3
High	O70622	Reticulon-2 OS=Mus musculus GN=Rtn2 PE=1 SV=1	61	3.60934	1
High	Q60790	Ras GTPase-activating protein 3 OS=Mus musculus GN=Rasa3 PE=1 SV=2	63	4.19664	3
High	P25799	Nuclear factor NF-kappa-B p105 subunit OS=Mus musculus GN=Nfkb1 PE=1 SV=2	35	2.57467	2
High	Q9Z2F2	2'-5'-oligoadenylate synthase-like protein 2 OS=Mus musculus GN=Oasl2 PE=1 SV=2	65	8.26772	4
High	P83882	60S ribosomal protein L36a OS=Mus musculus GN=Rpl36a PE=1 SV=2	72	16.0377	2
High	Q9CQ69	Cytochrome b-c1 complex subunit 8 OS=Mus musculus GN=Uqcrq PE=1 SV=3	77	24.3902	2
High	Q9D6Y9	1,4-alpha-glucan-branching enzyme OS=Mus musculus GN=Gbe1 PE=1 SV=1	37	2.42165	1
High	Q6ZQ29	Serine/threonine-protein kinase TAO2 OS=Mus musculus GN=Taok2 PE=1 SV=3	66	1.93548	2
High	P62264	40S ribosomal protein S14 OS=Mus musculus GN=Rps14 PE=1 SV=3	109	15.894	2
High	P00405	Cytochrome c oxidase subunit 2 OS=Mus musculus GN=Mtco2 PE=1 SV=1	58	4.40529	1
High	Q8JZX3	POC1 centriolar protein homolog A OS=Mus musculus GN=Poc1a PE=2 SV=2	40	4.69136	1
High	A0A0N4SVP8	Predicted pseudogene 5580 OS=Mus musculus GN=Gm5580 PE=3 SV=1	59	3.89294	1
High	O88307	Sortilin-related receptor OS=Mus musculus GN=Sorl1 PE=1 SV=3	55	0.722348	1
High	P57784	U2 small nuclear ribonucleoprotein A' OS=Mus musculus GN=Snrpa1 PE=1 SV=2	154	5.4902	1
High	P70288	Histone deacetylase 2 OS=Mus musculus GN=Hdac2 PE=1 SV=1	78	2.66393	1
High	Q9EPU0	Regulator of nonsense transcripts 1 OS=Mus musculus GN=Upf1 PE=1 SV=2	40	1.60142	1
High	O08582	GTP-binding protein 1 OS=Mus musculus GN=Gtpbp1 PE=1 SV=2	99	1.49701	1
High	P63158	High mobility group protein B1 OS=Mus musculus GN=Hmgb1 PE=1 SV=2	64	5.5814	1
High	P62307	Small nuclear ribonucleoprotein F OS=Mus musculus GN=Snrpf PE=1 SV=1	72	15.1163	1
High	P62274	40S ribosomal protein S29 OS=Mus musculus GN=Rps29 PE=3 SV=2	70	33.9286	2
High	Q62318	Transcription intermediary factor 1-beta OS=Mus musculus GN=Trim28 PE=1 SV=3	38	3.71703	2
High	Q61069	Upstream stimulatory factor 1 OS=Mus musculus GN=Usf1 PE=1 SV=1	70	5.80645	2
High	P97461	40S ribosomal protein S5 OS=Mus musculus GN=Rps5 PE=1 SV=3	67	18.6275	4
High	Q8JZM0	Dimethyladenosine transferase 1, mitochondrial OS=Mus musculus GN=Tfb1m PE=1 SV=1	48	6.66667	2
High	P52480	Pyruvate kinase PKM OS=Mus musculus GN=Pkm PE=1 SV=4	35	6.40301	3
High	P62305	Small nuclear ribonucleoprotein E OS=Mus musculus GN=Snrpe PE=1 SV=1	28	39.1304	2
High	O55142	60S ribosomal protein L35a OS=Mus musculus GN=Rpl35a PE=1 SV=2	119	25.4545	3
High	Q61937	Nucleophosmin OS=Mus musculus GN=Npm1 PE=1 SV=1	70	9.58904	1
High	Q6ZWX6	Eukaryotic translation initiation factor 2 subunit 1 OS=Mus musculus GN=Eif2s1 PE=1 SV=3	153	3.80952	1
High	Q9DB20	ATP synthase subunit O, mitochondrial OS=Mus musculus GN=Atp5o PE=1 SV=1	61	14.0845	2
High	Q8VDF2	E3 ubiquitin-protein ligase UHRF1 OS=Mus musculus GN=Uhrf1 PE=1 SV=2	70	3.45269	3
High	Q9CQR2	40S ribosomal protein S21 OS=Mus musculus GN=Rps21 PE=1 SV=1	112	16.8675	1
High	P61979	Heterogeneous nuclear ribonucleoprotein K OS=Mus musculus GN=Hnrnpk PE=1 SV=1	43	3.23974	1
High	Q8BLR5	PH and SEC7 domain-containing protein 4 OS=Mus musculus GN=Psd4 PE=1 SV=1	72	1.79104	1
High	O35344	Importin subunit alpha-4 OS=Mus musculus GN=Kpna3 PE=1 SV=1	22	4.79846	1
High	Q8VI93	2'-5'-oligoadenylate synthase 3 OS=Mus musculus GN=Oas3 PE=1 SV=1	111	1.49385	2
High	P17433	Transcription factor PU.1 OS=Mus musculus GN=Spi1 PE=1 SV=2	100	4.41176	1
High	Q9JLQ2	ARF GTPase-activating protein GIT2 OS=Mus musculus GN=Git2 PE=1 SV=2	49	4.09605	2
High	P38647	Stress-70 protein, mitochondrial OS=Mus musculus GN=Hspa9 PE=1 SV=3	79	2.79823	1
High	Q9CRB2	H/ACA ribonucleoprotein complex subunit 2 OS=Mus musculus GN=Nhp2 PE=1 SV=1	38	12.4183	1
High	O55135	Eukaryotic translation initiation factor 6 OS=Mus musculus GN=Eif6 PE=1 SV=2	41	12.2449	2
High	P62315	Small nuclear ribonucleoprotein Sm D1 OS=Mus musculus GN=Snrpd1 PE=1 SV=1	44	10.9244	1
High	Q6ZWU9	40S ribosomal protein S27 OS=Mus musculus GN=Rps27 PE=1 SV=3	39	15.4762	1
High	Q9D9G7	1700074P13Rik protein OS=Mus musculus GN=1700074P13Rik PE=2 SV=1	230	2.78884	1
High	Q9CQF3	Cleavage and polyadenylation specificity factor subunit 5 OS=Mus musculus GN=Nudt21 PE=1 SV=1	116	7.92952	1
High	Q9D7S7	60S ribosomal protein L22-like 1 OS=Mus musculus GN=Rpl22l1 PE=1 SV=1	38	9.83607	1
High	Q5SQX6	Cytoplasmic FMR1-interacting protein 2 OS=Mus musculus GN=Cyfip2 PE=1 SV=2	38	1.11732	1
High	P23249	Putative helicase MOV-10 OS=Mus musculus GN=Mov10 PE=1 SV=2	144	0.896414	1
High	P47738	Aldehyde dehydrogenase, mitochondrial OS=Mus musculus GN=Aldh2 PE=1 SV=1	82	3.08285	1
High	Q571G4	Protein lin-54 homolog OS=Mus musculus GN=Lin54 PE=2 SV=2	33	2.93725	1
High	Q9ET78	Junctophilin-2 OS=Mus musculus GN=Jph2 PE=1 SV=2	43	1.58046	1
High	Q9WTM5	RuvB-like 2 OS=Mus musculus GN=Ruvbl2 PE=1 SV=3	52	2.37581	1
High	Q9EST1	Gasdermin-A OS=Mus musculus GN=Gsdma PE=2 SV=1	46	3.81166	1
High	P63271	Transcription elongation factor SPT4-A OS=Mus musculus GN=Supt4h1a PE=2 SV=1	83	13.6752	1
High	P62996	Transformer-2 protein homolog beta OS=Mus musculus GN=Tra2b PE=1 SV=1	50	5.90278	2
High	P49813	Tropomodulin-1 OS=Mus musculus GN=Tmod1 PE=1 SV=2	28	3.06407	1
High	Q922Q8	Leucine-rich repeat-containing protein 59 OS=Mus musculus GN=Lrrc59 PE=1 SV=1	73	4.23453	1
High	Q8CIE6	Coatomer subunit alpha OS=Mus musculus GN=Copa PE=1 SV=2	51	0.980392	1
High	P18826	Phosphorylase b kinase regulatory subunit alpha, skeletal muscle isoform OS=Mus musculus GN=Phka1 PE=1 SV=3	32	1.2087	1
High	Q8CAQ8	MICOS complex subunit Mic60 OS=Mus musculus GN=Immt PE=1 SV=1	50	2.24571	1
High	P99027	60S acidic ribosomal protein P2 OS=Mus musculus GN=Rplp2 PE=1 SV=3	35	10.4348	1
High	Q9DBR1	5'-3' exoribonuclease 2 OS=Mus musculus GN=Xrn2 PE=1 SV=1	58	1.26183	1
High	Q3V1D3	AMP deaminase 1 OS=Mus musculus GN=Ampd1 PE=1 SV=2	57	1.34228	1
High	A0A140T8K6	60S ribosomal protein L36 OS=Mus musculus GN=Rpl36-ps3 PE=3 SV=1	37	19.0476	2
High	P17182	Alpha-enolase OS=Mus musculus GN=Eno1 PE=1 SV=3	46	3.22581	1
High	P63163	Small nuclear ribonucleoprotein-associated protein N OS=Mus musculus GN=Snrpn PE=1 SV=1	132	6.25	2
High	Q3TJD7	PDZ and LIM domain protein 7 OS=Mus musculus GN=Pdlim7 PE=1 SV=1	63	2.407	1
High	P62746	Rho-related GTP-binding protein RhoB OS=Mus musculus GN=Rhob PE=1 SV=1	30	8.67347	1
High	Q5S006	Leucine-rich repeat serine/threonine-protein kinase 2 OS=Mus musculus GN=Lrrk2 PE=1 SV=2	30	0.75188	1
High	Q9CQI7	U2 small nuclear ribonucleoprotein B'' OS=Mus musculus GN=Snrpb2 PE=1 SV=1	72	8.44444	2
High	P18760	Cofilin-1 OS=Mus musculus GN=Cfl1 PE=1 SV=3	52	7.22892	1
High	Q9D2E2	Target of EGR1 protein 1 OS=Mus musculus GN=Toe1 PE=1 SV=1	35	2.73973	1
High	Q08048	Hepatocyte growth factor OS=Mus musculus GN=Hgf PE=1 SV=1	41	1.92308	1
High	O70161	Phosphatidylinositol 4-phosphate 5-kinase type-1 gamma OS=Mus musculus GN=Pip5k1c PE=1 SV=2	25	3.02572	1
High	A0A140T8T4	Uncharacterized protein OS=Mus musculus GN=Rpl9-ps6 PE=4 SV=1	37	5.72917	1
High	A2AUC9	Kelch-like protein 41 OS=Mus musculus GN=Klhl41 PE=1 SV=1	49	1.81518	1
High	Q9Z2E1	Methyl-CpG-binding domain protein 2 OS=Mus musculus GN=Mbd2 PE=2 SV=2	50	2.41546	1
High	P63325	40S ribosomal protein S10 OS=Mus musculus GN=Rps10 PE=1 SV=1	78	5.45455	1
High	Q64700	Retinoblastoma-like protein 2 OS=Mus musculus GN=Rbl2 PE=1 SV=3	45	1.76211	1
High	P97305	Nuclear factor of activated T-cells, cytoplasmic 3 OS=Mus musculus GN=Nfatc3 PE=1 SV=1	42	2.7907	1
High	Q8BYK4	Retinol dehydrogenase 12 OS=Mus musculus GN=Rdh12 PE=2 SV=1	36	6.96203	1
High	Q920B9	FACT complex subunit SPT16 OS=Mus musculus GN=Supt16h PE=1 SV=2	43	1.91022	1
High	Q99JY0	Trifunctional enzyme subunit beta, mitochondrial OS=Mus musculus GN=Hadhb PE=1 SV=1	67	3.57895	2
High	Q6A0A9	Constitutive coactivator of PPAR-gamma-like protein 1 OS=Mus musculus GN=FAM120A PE=1 SV=2	24	2.2482	2
High	P97820	Mitogen-activated protein kinase kinase kinase kinase 4 OS=Mus musculus GN=Map4k4 PE=1 SV=1	71	1.05434	1
High	P29416	Beta-hexosaminidase subunit alpha OS=Mus musculus GN=Hexa PE=1 SV=2	38	2.46212	1
High	Q62000	Mimecan OS=Mus musculus GN=Ogn PE=1 SV=1	55	5.36913	1
High	Q62167	ATP-dependent RNA helicase DDX3X OS=Mus musculus GN=Ddx3x PE=1 SV=3	50	1.51057	1
High	Q60591	Nuclear factor of activated T-cells, cytoplasmic 2 OS=Mus musculus GN=Nfatc2 PE=1 SV=3	53	2.26537	1
High	Q9Z0L8	Gamma-glutamyl hydrolase OS=Mus musculus GN=Ggh PE=1 SV=2	78	2.52366	1
High	Q3UHD6	Sorting nexin-27 OS=Mus musculus GN=Snx27 PE=1 SV=2	26	4.45269	1
High	Q6ZQ82	Rho GTPase-activating protein 26 OS=Mus musculus GN=Arhgap26 PE=1 SV=3	58	1.84275	1
High	Q91VU6	DDB1- and CUL4-associated factor 11 OS=Mus musculus GN=Dcaf11 PE=1 SV=1	50	3.64299	1
High	Q6NVF9	Cleavage and polyadenylation specificity factor subunit 6 OS=Mus musculus GN=Cpsf6 PE=1 SV=1	27	4.53721	1
High	G3X9C2	F-box only protein 50 OS=Mus musculus GN=Nccrp1 PE=1 SV=2	36	4.13534	1
High	P29387	Guanine nucleotide-binding protein subunit beta-4 OS=Mus musculus GN=Gnb4 PE=1 SV=4	29	4.11765	1
High	P43247	DNA mismatch repair protein Msh2 OS=Mus musculus GN=Msh2 PE=1 SV=1	55	0.855615	1
High	O89023	Tripeptidyl-peptidase 1 OS=Mus musculus GN=Tpp1 PE=1 SV=2	45	2.4911	1
High	Q9Z2U4	ETS-related transcription factor Elf-4 OS=Mus musculus GN=Elf4 PE=1 SV=2	31	5.03817	1
High	Q6P4T2	U5 small nuclear ribonucleoprotein 200 kDa helicase OS=Mus musculus GN=Snrnp200 PE=1 SV=1	30	0.655431	1
High	Q9DCA5	Ribosome biogenesis protein BRX1 homolog OS=Mus musculus GN=Brix1 PE=1 SV=3	80	4.53258	2
High	Q9JIF9	Myotilin OS=Mus musculus GN=Myot PE=1 SV=1	57	1.81452	1
High	Q9CQS2	H/ACA ribonucleoprotein complex subunit 3 OS=Mus musculus GN=Nop10 PE=3 SV=1	58	20.3125	1
High	Q8BH59	Calcium-binding mitochondrial carrier protein Aralar1 OS=Mus musculus GN=Slc25a12 PE=1 SV=1	46	2.51108	1
High	Q8R1I1	Cytochrome b-c1 complex subunit 9 OS=Mus musculus GN=Uqcr10 PE=1 SV=1	37	37.5	2
High	Q6P9Q4	FH1/FH2 domain-containing protein 1 OS=Mus musculus GN=Fhod1 PE=1 SV=3	18	0.835422	1
High	Q7TSF1	Desmoglein-1-beta OS=Mus musculus GN=Dsg1b PE=1 SV=1	68	0.943396	1
High	P26369	Splicing factor U2AF 65 kDa subunit OS=Mus musculus GN=U2af2 PE=1 SV=3	39	1.68421	1
High	Q7TNC4	Putative RNA-binding protein Luc7-like 2 OS=Mus musculus GN=Luc7l2 PE=1 SV=1	58	1.78571	1
High	Q922K7	Probable 28S rRNA (cytosine-C(5))-methyltransferase OS=Mus musculus GN=Nop2 PE=1 SV=1	39	1.26103	1
High	P11672	Neutrophil gelatinase-associated lipocalin OS=Mus musculus GN=Lcn2 PE=1 SV=1	49	3.5	1
High	Q99LD9	Translation initiation factor eIF-2B subunit beta OS=Mus musculus GN=Eif2b2 PE=1 SV=1	38	3.9886	1
High	Q925E7	Serine/threonine-protein phosphatase 2A 55 kDa regulatory subunit B delta isoform OS=Mus musculus GN=Ppp2r2d PE=1 SV=1	39	3.09051	1
High	Q8BK67	Protein RCC2 OS=Mus musculus GN=Rcc2 PE=1 SV=1	35	1.73077	1
High	Q93092	Transaldolase OS=Mus musculus GN=Taldo1 PE=1 SV=2	54	2.37389	1
High	Q02780	Nuclear factor 1 A-type OS=Mus musculus GN=Nfia PE=1 SV=1	26	3.19549	1
High	Q32M21	Gasdermin-A2 OS=Mus musculus GN=Gsdma2 PE=2 SV=1	40	4.51467	1
High	P62281	40S ribosomal protein S11 OS=Mus musculus GN=Rps11 PE=1 SV=3	44	5.06329	1
High	A2APV2	Formin-like protein 2 OS=Mus musculus GN=Fmnl2 PE=1 SV=2	32	1.01289	1
High	Q99MN1	Lysine--tRNA ligase OS=Mus musculus GN=Kars PE=1 SV=1	35	1.51261	1
High	Q8BH02	Torsin-4A OS=Mus musculus GN=Tor4a PE=2 SV=1	40	3.05164	1
High	Q8C2Q3	RNA-binding protein 14 OS=Mus musculus GN=Rbm14 PE=1 SV=1	45	1.19581	1
High	P14069	Protein S100-A6 OS=Mus musculus GN=S100a6 PE=1 SV=3	58	8.98876	1
High	Q2KN98	Cytospin-A OS=Mus musculus GN=Specc1l PE=1 SV=1	24	1.07335	1
High	P11031	Activated RNA polymerase II transcriptional coactivator p15 OS=Mus musculus GN=Sub1 PE=1 SV=3	33	7.08661	1
High	P02468	Laminin subunit gamma-1 OS=Mus musculus GN=Lamc1 PE=1 SV=2	38	0.871189	1
High	A2RSY6	TRMT1-like protein OS=Mus musculus GN=Trmt1l PE=1 SV=1	36	1.0989	1
High	Q9D823	60S ribosomal protein L37 OS=Mus musculus GN=Rpl37 PE=3 SV=3	32	9.27835	1
High	P10126	Elongation factor 1-alpha 1 OS=Mus musculus GN=Eef1a1 PE=1 SV=3	31	3.4632	2
High	P61255	60S ribosomal protein L26 OS=Mus musculus GN=Rpl26 PE=1 SV=1	26	11.0345	2
High	Q9D0D5	General transcription factor IIE subunit 1 OS=Mus musculus GN=Gtf2e1 PE=1 SV=1	36	1.59091	1
High	Q9CY58	Plasminogen activator inhibitor 1 RNA-binding protein OS=Mus musculus GN=Serbp1 PE=1 SV=2	27	3.9312	1
High	P13405	Retinoblastoma-associated protein OS=Mus musculus GN=Rb1 PE=1 SV=2	31	1.62866	1
High	D3Z5N9	MCG49198 OS=Mus musculus GN=Gm5449 PE=4 SV=1	69	5.9322	1
High	Q8BGB5	LIM domain-containing protein 2 OS=Mus musculus GN=Limd2 PE=1 SV=1	21	8.59375	1
High	Q9ERS2	NADH dehydrogenase [ubiquinone] 1 alpha subcomplex subunit 13 OS=Mus musculus GN=Ndufa13 PE=1 SV=3	42	6.25	1
High	P35492	Histidine ammonia-lyase OS=Mus musculus GN=Hal PE=1 SV=1	42	1.21766	1
High	Q3V2Q8	NEDD4-binding protein 2-like 1 OS=Mus musculus GN=N4bp2l1 PE=2 SV=1	63	3.36134	1
High	Q9JJK2	LanC-like protein 2 OS=Mus musculus GN=Lancl2 PE=1 SV=1	35	6	2
High	P13597	Intercellular adhesion molecule 1 OS=Mus musculus GN=Icam1 PE=1 SV=1	32	1.67598	1
High	O35286	Pre-mRNA-splicing factor ATP-dependent RNA helicase DHX15 OS=Mus musculus GN=Dhx15 PE=1 SV=2	42	1.63522	1
High	P63323	40S ribosomal protein S12 OS=Mus musculus GN=Rps12 PE=1 SV=2	53	6.06061	1
High	Q9QY06	Unconventional myosin-IXb OS=Mus musculus GN=Myo9b PE=1 SV=2	37	0.425733	1
High	P47915	60S ribosomal protein L29 OS=Mus musculus GN=Rpl29 PE=2 SV=2	30	5	1
High	Q9QY53	Nephrocystin-1 OS=Mus musculus GN=Nphp1 PE=1 SV=1	23	2.03785	1
High	Q7TPV4	Myb-binding protein 1A OS=Mus musculus GN=Mybbp1a PE=1 SV=2	31	1.11607	1
High	Q8K4I3	Rho guanine nucleotide exchange factor 6 OS=Mus musculus GN=Arhgef6 PE=1 SV=1	25	1.29702	1
High	P24472	Glutathione S-transferase A4 OS=Mus musculus GN=Gsta4 PE=1 SV=3	35	5.40541	1
Medium	Q9D3J5	Ankyrin repeat domain-containing protein 22 OS=Mus musculus GN=Ankrd22 PE=2 SV=1	58	3.66492	1
Medium	Q80U70	Polycomb protein Suz12 OS=Mus musculus GN=Suz12 PE=1 SV=2	32	1.34953	1
Medium	Q9CY66	H/ACA ribonucleoprotein complex subunit 1 OS=Mus musculus GN=Gar1 PE=1 SV=1	52	3.0303	1
Medium	Q61176	Arginase-1 OS=Mus musculus GN=Arg1 PE=1 SV=1	40	2.47678	1
Medium	J3QM43	Uncharacterized protein OS=Mus musculus GN=Gm6594 PE=4 SV=1	19	15.7895	1
Medium	P26039	Talin-1 OS=Mus musculus GN=Tln1 PE=1 SV=2	44	0.51161	1
Medium	Q9WUX5	Protein MRVI1 OS=Mus musculus GN=Mrvi1 PE=1 SV=2	33	1.66852	1
Medium	P63082	V-type proton ATPase 16 kDa proteolipid subunit OS=Mus musculus GN=Atp6v0c PE=1 SV=1	35	4.51613	1
Medium	Q62187	Transcription termination factor 1 OS=Mus musculus GN=Ttf1 PE=1 SV=2	32	0.931315	1
Medium	Q99LJ0	CTTNBP2 N-terminal-like protein OS=Mus musculus GN=Cttnbp2nl PE=1 SV=1	376	0.940439	1
Medium	P40630	Transcription factor A, mitochondrial OS=Mus musculus GN=Tfam PE=1 SV=2	25	2.88066	1
Medium	Q8CIZ9	NADPH oxidase 1 OS=Mus musculus GN=Nox1 PE=1 SV=2	39	1.18443	1
Medium	Q8R4D1	Sodium/hydrogen exchanger 8 OS=Mus musculus GN=Slc9a8 PE=1 SV=1	67	1.04167	1
Medium	Q6Y5D8	Rho GTPase-activating protein 10 OS=Mus musculus GN=Arhgap10 PE=1 SV=2	37	1.01781	1
Medium	Q99JY9	Actin-related protein 3 OS=Mus musculus GN=Actr3 PE=1 SV=3	21	2.15311	1
Medium	P24369	Peptidyl-prolyl cis-trans isomerase B OS=Mus musculus GN=Ppib PE=1 SV=2	49	3.7037	1
Medium	Q8K3P0	Short-chain dehydrogenase/reductase family 9C member 7 OS=Mus musculus GN=Sdr9c7 PE=2 SV=1	42	3.19489	1
Medium	P08113	Endoplasmin OS=Mus musculus GN=Hsp90b1 PE=1 SV=2	34	1.24688	1
Medium	Q60847	Collagen alpha-1(XII) chain OS=Mus musculus GN=Col12a1 PE=2 SV=3	81	0.224359	1
Medium	Q91ZP9	N-terminal EF-hand calcium-binding protein 2 OS=Mus musculus GN=Necab2 PE=1 SV=1	64	1.79949	1
Medium	Q8BVY0	Ribosomal L1 domain-containing protein 1 OS=Mus musculus GN=Rsl1d1 PE=1 SV=1	41	1.54867	1
Medium	P81067	Iroquois-class homeodomain protein IRX-3 OS=Mus musculus GN=Irx3 PE=1 SV=2	31	1.38067	1
Medium	F2Z461	E3 ISG15--protein ligase Herc6 OS=Mus musculus GN=Herc6 PE=2 SV=1	21	0.697906	1
Medium	Q6GQV0	Uncharacterized protein C16orf59 homolog OS=Mus musculus PE=2 SV=1	52	2.98165	1
Medium	P97313	DNA-dependent protein kinase catalytic subunit OS=Mus musculus GN=Prkdc PE=1 SV=3	44	0.218023	1
Medium	E9Q050	Olfactory receptor OS=Mus musculus GN=Olfr220 PE=3 SV=1	34	2.46154	1
Medium	Q8R1F0	Leydig cell tumor 10 kDa protein homolog OS=Mus musculus GN=D8Ertd738e PE=3 SV=1	35	7.44681	1
Medium	A2A654	Bromodomain PHD finger transcription factor OS=Mus musculus GN=Bptf PE=1 SV=1	62	0.230567	1
Medium	Q3V0K9	Plastin-1 OS=Mus musculus GN=Pls1 PE=1 SV=1	27	1.42857	1
Medium	Q8K363	ATP-dependent RNA helicase DDX18 OS=Mus musculus GN=Ddx18 PE=1 SV=1	55	0.909091	1
Medium	Q3TDQ1	Dolichyl-diphosphooligosaccharide--protein glycosyltransferase subunit STT3B OS=Mus musculus GN=Stt3b PE=1 SV=2	16	1.70109	1
Medium	Q6TEK5	Vitamin K epoxide reductase complex subunit 1-like protein 1 OS=Mus musculus GN=Vkorc1l1 PE=1 SV=1	24	4.54545	1
Medium	O35618	Protein Mdm4 OS=Mus musculus GN=Mdm4 PE=1 SV=2	23	3.06748	1
Medium	Q91ZU6	Dystonin OS=Mus musculus GN=Dst PE=1 SV=2	43	0.175842	1
Medium	Q8CHW4	Translation initiation factor eIF-2B subunit epsilon OS=Mus musculus GN=Eif2b5 PE=1 SV=1	24	1.81311	1
Medium	Q61171	Peroxiredoxin-2 OS=Mus musculus GN=Prdx2 PE=1 SV=3	29	3.53535	1
Medium	O35216	Histone H3-like centromeric protein A OS=Mus musculus GN=Cenpa PE=2 SV=1	30	5.22388	1
Medium	Q9D572	UBX domain-containing protein 11 OS=Mus musculus GN=Ubxn11 PE=1 SV=1	25	2.47934	1
Medium	O88735	Ensconsin OS=Mus musculus GN=Map7 PE=1 SV=1	41	0.821918	1
Medium	Q8BK63	Casein kinase I isoform alpha OS=Mus musculus GN=Csnk1a1 PE=1 SV=2	26	2.37389	1
Medium	Q8BHB0	Nucleotide-binding oligomerization domain-containing protein 1 OS=Mus musculus GN=Nod1 PE=1 SV=1	31	0.734523	1
Medium	Q5SDA5	Retinal guanylyl cyclase 2 OS=Mus musculus GN=Gucy2f PE=2 SV=1	63	0.631769	1
Medium	Q5SS00	DBF4-type zinc finger-containing protein 2 homolog OS=Mus musculus GN=Zdbf2 PE=2 SV=1	24	0.280786	1
Medium	P01837	Ig kappa chain C region OS=Mus musculus PE=1 SV=1	28	7.54717	1
Medium	Q8C9S4	Coiled-coil domain-containing protein 186 OS=Mus musculus GN=Ccdc186 PE=1 SV=2	26	0.654308	1
Low	Q3TXX3	Protrudin OS=Mus musculus GN=Zfyve27 PE=1 SV=2	27	1.44578	1
Low	Q9CZS3	LisH domain-containing protein FOPNL OS=Mus musculus GN=Fopnl PE=1 SV=1	32	3.44828	1
Low	Q91ZK0	Transcription factor AP-2-delta OS=Mus musculus GN=Tfap2d PE=1 SV=1	50	1.54867	1
Low	P97430	Antileukoproteinase OS=Mus musculus GN=Slpi PE=1 SV=1	34	5.34351	1
Low	P01325	Insulin-1 OS=Mus musculus GN=Ins1 PE=1 SV=1	43	6.48148	1
Low	P49442	Inositol polyphosphate 1-phosphatase OS=Mus musculus GN=Inpp1 PE=1 SV=2	25	1.76768	1
Low	Q8BTI9	Phosphatidylinositol 4,5-bisphosphate 3-kinase catalytic subunit beta isoform OS=Mus musculus GN=Pik3cb PE=1 SV=2	32	0.56391	1
Low	Q5SWU9	Acetyl-CoA carboxylase 1 OS=Mus musculus GN=Acaca PE=1 SV=1	26	0.341151	1
Low	Q99PG4	Regulator of G-protein signaling 18 OS=Mus musculus GN=Rgs18 PE=1 SV=1	47	3.40426	1
Low	P61327	Protein mago nashi homolog OS=Mus musculus GN=Magoh PE=2 SV=1	19	5.47945	1
Low	Q6Y7W8	GRB10-interacting GYF protein 2 OS=Mus musculus GN=Gigyf2 PE=1 SV=2	20	0.619675	1
Low	P47757	F-actin-capping protein subunit beta OS=Mus musculus GN=Capzb PE=1 SV=3	24	4.69314	1
Low	Q8CJG1	Protein argonaute-1 OS=Mus musculus GN=Ago1 PE=1 SV=2	24	1.75029	1
Low	O55128	Histone deacetylase complex subunit SAP18 OS=Mus musculus GN=Sap18 PE=1 SV=1	31	5.22876	1
Low	Q9JJG0	Transforming acidic coiled-coil-containing protein 2 OS=Mus musculus GN=Tacc2 PE=1 SV=2	33	0.609225	1
